# Supplementary material for: A Quantitative and Qualitative Program Evaluation of a Case-Area Targeted Intervention to Reduce Cholera in Eastern Democratic Republic of the Congo
Source: Int J Environ Res Public Health. 2023 Dec 23;21(1):27. doi: 10.3390/ijerph21010027 (PMC10815631; doi:10.3390/ijerph21010027)
Supplement: Supplementary file 1 [file ijerph-21-00027-s001.zip]

Archive with 1 entries (1 files):
- ijerph-2693667-supplementary.pdf
